# Supplementary material for: In Vitro Adhesion and Invasion Rates of Staphylococcus aureus Isolated from Mastitic Cows Are Modulated by the agr System and MSCRAMM Genes
Source: Vet Sci. 2025 Mar 13;12(3):270. doi: 10.3390/vetsci12030270 (PMC11945600; doi:10.3390/vetsci12030270)
Supplement: Supplementary file 1 [file vetsci-12-00270-s001.zip]

Archive with 1 entries (1 files):
- vetsci-3485682-supplementary.pdf
